# Supplementary material for: Dietary folate intake and serum klotho levels in adults aged 40–79 years: a cross-sectional study from the national health and nutrition examination survey 2007–2016
Source: Front Nutr. 2024 Jul 8;11:1420087. doi: 10.3389/fnut.2024.1420087 (PMC11260802; doi:10.3389/fnut.2024.1420087)
Supplement: Supplementary file 1 [file Table_1.xlsx]

## Sheet: Table S1
Table S1
Characteristics of the population in the sensitivity analysis of NHANES 2007–2016.
		Serum Klotho quartiles (pg/mL)
Variables	Total	Q1	Q2	Q3	Q4	P-value
Only folate intake from natural foods was included (μg/1000 kcal)	115.79 ± 55.45	112.96 ± 52.25	115.85 ± 52.52	116.73 ± 56.01	117.64 ± 60.53	0.037
Only dietary folic acid from fortified food (DFE μg/1000 kcal)	88.48 ± 68.83	88.17 ± 67.16	88.18 ± 69.57	89.58 ± 69.69	87.99 ± 68.89	0.467
Only folic acid supplement intake was included (DFE μg/1000 kcal)	478.70 ± 653.90	483.50 ± 599.57	475.03 ± 379.98	491.37 ± 1042.92	464.88 ± 345.75	0.61
Samples with klotho level >2500 pg/ml were excluded	204.32 ± 86.39	201.26 ± 85.80	204.02 ± 84.48	206.20 ± 87.16	205.79 ± 88.05	0.026
Samples with dietary folate intake >500 (μg/1000 kcal) were excluded	200.19 ± 74.81	196.63 ± 74.62	200.22 ± 74.29	202.59 ± 76.51	201.30 ± 73.71	0.012
Samples with dietary folate intake <100 (μg/1000 kcal) were excluded	208.56 ± 84.93	206.05 ± 84.51	208.23 ± 82.55	210.26 ± 86.23	209.70 ± 86.35	0.069
Samples with dietary vitb12 >6.0 (μg/1000 kcal/d) were excluded	4.41 ± 2.75	4.37 ± 2.64	4.47 ± 2.85	4.46 ± 2.74	4.36 ± 2.76	0.303
Exclusion of obese people	208.66 ± 88.57	205.91 ± 89.05	206.03 ± 84.78	211.18 ± 89.09	211.51 ± 91.16	0.016
Excluding people with hypertension	203.57 ± 86.50	199.71 ± 82.71	203.34 ± 85.13	203.33 ± 84.92	207.88 ± 92.79	0.055
Exclusion of people with diabetes	202.89 ± 85.47	200.58 ± 84.85	202.09 ± 83.23	204.20 ± 85.00	204.71 ± 88.70	0.1
Excluding people with heart disease	203.77 ± 84.96	199.51 ± 83.43	204.93 ± 84.27	204.97 ± 83.68	205.65 ± 88.28	0.005
People with UACR>= 30 mg/g were excluded	204.17 ± 86.50	201.41 ± 85.62	203.22 ± 83.89	206.11 ± 87.62	205.93 ± 88.78	0.053
The above variables are all presented in the form of Mean +/- SD.
